# Supplementary material for: Association Between Antidepressant Use and Risk of Venous Thromboembolism: A Systematic Review and Meta-Analysis
Source: J Clin Med. 2025 Aug 5;14(15):5512. doi: 10.3390/jcm14155512 (PMC12347909; doi:10.3390/jcm14155512)
Supplement: Supplementary file 1 [file jcm-14-05512-s001.zip]

Archive with 1 entries (1 files):
- jcm-3781921-supplementary.pdf
